# Supplementary material for: Induced p53 loss in mouse luminal cells causes clonal expansion and development of mammary tumours
Source: Nat Commun. 2017 Feb 13;8:14431. doi: 10.1038/ncomms14431 (PMC5316831; doi:10.1038/ncomms14431)
Supplement: Supplementary Data 1 — Comparison of p53-null mammary tumours from this study to human and mouse intrinsic subtypes by GSEA [file ncomms14431-s2.xlsx]

## Sheet: Sheet1
Supplementary Data 1. Comparisons of p53-null mammary tumours from this study to human and mouse intrinsic subtypes by GSEA.
Tumour E2 vs. WT K8+ luminal MECs								Tumour E4 vs. WT K8+ luminal MECs
Positive enrichment								Positive enrichment
NAME	SIZE	ES	NES	NOM p-val	FDR q-val			NAME	SIZE	ES	NES	NOM p-val	FDR q-val
CLAUDINLOWEX	993	0.677637	3.06481	0	0			CLAUDINLOWEX	993	0.660067	3.22457	0	0
HUMAN_CLAUDIN_LOW_UNC308	1510	0.519948	2.4098	0	0			HUMAN_CLAUDIN_LOW_UNC308	1510	0.50151	2.50832	0	0
HUMAN_CLAUDIN_LOW_COMBINED855	870	0.511415	2.30389	0	0			HUMAN_CLAUDIN_LOW_COMBINED855	870	0.490349	2.37391	0	0
P53NULL_BASALEX	707	0.405259	1.81627	0	0.00012963			C3TAGEX	1050	0.424735	2.08387	0	0
C3TAGEX	1050	0.384638	1.75413	0	0.00034211			MYCEX	898	0.4274	2.07187	0	0
MYCEX	898	0.389687	1.7515	0	0.000285091			P53NULL_BASALEX	707	0.356876	1.71155	0	0.000569
P53NULL_LUMINALEX	654	0.348245	1.54339	0	0.00312516			HUMAN_LUM_B_COMBINED855	923	0.346384	1.68092	0	0.000679
HUMAN_BASAL_LIKE_COMBINED855	1323	0.314086	1.44488	0	0.00648955			P53NULL_LUMINALEX	654	0.345755	1.64533	0	0.00110863
CLASS8EX	47	0.446714	1.44123	0.0441177	0.00604264			HUMAN_BASAL_LIKE_COMBINED855	1323	0.321171	1.5988	0	0.00152601
HUMAN_HER2_ENRICHED_COMBINED855	476	0.32234	1.40329	0.00122549	0.00809077			HUMAN_HER2_ENRICHED_COMBINED855	476	0.341802	1.57852	0	0.00167153
HUMAN_LUM_B_COMBINED855	923	0.30082	1.36127	0.00112994	0.0107799			HUMAN_BASAL_LIKE_UNC308	1543	0.302531	1.50837	0	0.00279146
HUMAN_BASAL_LIKE_UNC308	1543	0.267176	1.23903	0.00106952	0.0355312			HUMAN_LUM_B_UNC308	873	0.23934	1.16423	0.0435459	0.0757991
HUMAN_LUM_A_COMBINED855	1160	0.23459	1.07433	0.191111	0.249258			CLASS8EX	47	0.317958	1.07243	0.34542	0.210546
NORMALEX	1290	0.235104	1.07394	0.192519	0.232241
								Negative enrichment
Negative enrichment								NAME	SIZE	ES	NES	NOM p-val	FDR q-val
NAME	SIZE	ES	NES	NOM p-val	FDR q-val			CLASS14EX	347	-0.521677	-2.43025	0	0
CLASS14EX	347	-0.507184	-2.31441	0	0			STAT1EX	434	-0.492614	-2.34057	0	0
STAT1EX	434	-0.474165	-2.24967	0	0			WNT1_LATEEX	56	-0.52821	-1.89997	0	0.000380952
HUMAN_LUM_A_UNC308	975	-0.375638	-1.86968	0	0.000716435			HUMAN_LUM_A_UNC308	975	-0.375744	-1.89776	0	0.000521008
ERBB2_LIKEEX	550	-0.371822	-1.80838	0	0.00116421			ERBB2_LIKEEX	550	-0.376368	-1.81627	0	0.000772362
HUMAN_HER2_ENRICHED_UNC308	318	-0.38631	-1.77265	0	0.000931366			PYMTEX	111	-0.440991	-1.76568	0	0.00107099
NEUEX	1164	-0.335434	-1.68999	0	0.00161198			NEUEX	1164	-0.340908	-1.74581	0	0.00106084
PYMTEX	111	-0.397154	-1.60482	0	0.00352162			HUMAN_HER2_ENRICHED_UNC308	318	-0.372288	-1.71351	0	0.00122494
WNT1_LATEEX	56	-0.410007	-1.46066	0.0191781	0.0143742			WAPINT3EX	157	-0.381264	-1.64015	0.00226244	0.00263041
SQUAMOUS_LIKEEX	423	-0.311698	-1.45831	0	0.013195			HUMAN_NORMAL_LIKE_UNC308	728	-0.329005	-1.62501	0	0.00236737
WAPINT3EX	157	-0.332681	-1.41222	0.0130293	0.0160225			SQUAMOUS_LIKEEX	423	-0.334295	-1.57406	0	0.00290199
HUMAN_NORMAL_LIKE_COMBINED855	282	-0.310253	-1.39819	0	0.0174989			HUMAN_NORMAL_LIKE_COMBINED855	282	-0.339202	-1.54439	0	0.00326536
HUMAN_NORMAL_LIKE_UNC308	728	-0.272864	-1.33737	0.00666667	0.0268952			CLASS3EX	48	-0.387818	-1.35005	0.08061	0.0160613
WNT1_EARLYEX	792	-0.237769	-1.18009	0.00833333	0.0874341			WNT1_EARLYEX	792	-0.271082	-1.34861	0	0.0152817
HUMAN_LUM_B_UNC308	873	-0.236052	-1.17672	0.00757576	0.0831526			HUMAN_LUM_A_COMBINED855	1160	-0.227586	-1.15725	0.0323529	0.0829349
CLASS3EX	48	-0.243865	-0.840758	0.776903	0.925686			NORMALEX	1290	-0.215635	-1.10078	0.0628931	0.146546
Tumour E5 vs. WT K8+ luminal MECs								Tumour E7 vs. WT K8+ luminal MECs
Positive enrichment								Positive enrichment
NAME	SIZE	ES	NES	NOM p-val	FDR q-val			NAME	SIZE	ES	NES	NOM p-val	FDR q-val
CLAUDINLOWEX	993	0.656152	3.05576	0	0			CLAUDINLOWEX	993	0.653792	2.99331	0	0
HUMAN_CLAUDIN_LOW_UNC308	1510	0.468577	2.21804	0	0			HUMAN_CLAUDIN_LOW_UNC308	1510	0.484266	2.24407	0	0
HUMAN_CLAUDIN_LOW_COMBINED855	870	0.464672	2.13037	0	0			C3TAGEX	1050	0.471358	2.16607	0	0
C3TAGEX	1050	0.432175	2.00628	0	0			HUMAN_CLAUDIN_LOW_COMBINED855	870	0.453278	2.06116	0	0
MYCEX	898	0.406604	1.87385	0	0.00012381			MYCEX	898	0.441348	2.01279	0	0
P53NULL_BASALEX	707	0.372795	1.69898	0	0.000331878			P53NULL_BASALEX	707	0.421657	1.90201	0	0
HUMAN_LUM_B_COMBINED855	923	0.354366	1.64053	0	0.000906287			P53NULL_LUMINALEX	654	0.421499	1.88854	0	0
HUMAN_HER2_ENRICHED_COMBINED855	476	0.358323	1.5809	0	0.00153662			HUMAN_BASAL_LIKE_COMBINED855	1323	0.368596	1.70434	0	0.000198152
HUMAN_BASAL_LIKE_COMBINED855	1323	0.324102	1.53063	0	0.00262968			HUMAN_LUM_B_COMBINED855	923	0.372463	1.69926	0	0.000176135
P53NULL_LUMINALEX	654	0.322319	1.46999	0	0.00400282			HUMAN_HER2_ENRICHED_COMBINED855	476	0.384615	1.6984	0	0.000158522
HUMAN_BASAL_LIKE_UNC308	1543	0.292885	1.38982	0	0.00694307			HUMAN_BASAL_LIKE_UNC308	1543	0.347702	1.60918	0	0.000739618
HUMAN_LUM_B_UNC308	873	0.256212	1.17992	0.0356633	0.0622689			CLASS8EX	47	0.457153	1.50886	0.0205047	0.00168077
CLASS8EX	47	0.284835	0.931796	0.60687	0.745409			HUMAN_LUM_B_UNC308	873	0.254879	1.15381	0.0482315	0.0924763
Negative enrichment								Negative enrichment
NAME	SIZE	ES	NES	NOM p-val	FDR q-val			NAME	SIZE	ES	NES	NOM p-val	FDR q-val
CLASS14EX	347	-0.541318	-2.4613	0	0			CLASS14EX	347	-0.551267	-2.71987	0	0
STAT1EX	434	-0.528249	-2.42863	0	0			STAT1EX	434	-0.475895	-2.34794	0	0
HUMAN_LUM_A_UNC308	975	-0.404655	-1.97732	0	0			HUMAN_LUM_A_UNC308	975	-0.369645	-1.89956	0	0
PYMTEX	111	-0.512025	-1.97433	0	0			HUMAN_NORMAL_LIKE_COMBINED855	282	-0.39809	-1.87136	0	0.00134953
ERBB2_LIKEEX	550	-0.41682	-1.94168	0	0			PYMTEX	111	-0.433347	-1.80547	0	0.00107962
NEUEX	1164	-0.380575	-1.8619	0	0			WNT1_LATEEX	56	-0.481447	-1.8054	0	0.000899685
HUMAN_NORMAL_LIKE_UNC308	728	-0.386784	-1.84293	0	0			ERBB2_LIKEEX	550	-0.347513	-1.73949	0	0.00135871
HUMAN_NORMAL_LIKE_COMBINED855	282	-0.416616	-1.82989	0	0			HUMAN_NORMAL_LIKE_UNC308	728	-0.338007	-1.73467	0	0.00118887
WNT1_LATEEX	56	-0.518206	-1.78868	0	0			SQUAMOUS_LIKEEX	423	-0.348545	-1.70178	0	0.00105677
SQUAMOUS_LIKEEX	423	-0.377648	-1.71618	0	0.0002			NEUEX	1164	-0.308429	-1.65076	0	0.000951096
HUMAN_HER2_ENRICHED_UNC308	318	-0.380623	-1.68955	0	0.000181818			HUMAN_HER2_ENRICHED_UNC308	318	-0.316486	-1.52107	0	0.00819298
WNT1_EARLYEX	792	-0.305019	-1.45997	0	0.00671022			WAPINT3EX	157	-0.338943	-1.45729	0.012	0.0123685
WAPINT3EX	157	-0.326592	-1.33831	0.0279898	0.0193911			WNT1_EARLYEX	792	-0.273453	-1.39598	0	0.018881
HUMAN_LUM_A_COMBINED855	1160	-0.271626	-1.33152	0	0.0186342			HUMAN_LUM_A_COMBINED855	1160	-0.237685	-1.25153	0	0.0531186
NORMALEX	1290	-0.248007	-1.23041	0	0.0406752			CLASS3EX	48	-0.316097	-1.16425	0.18845	0.102811
CLASS3EX	48	-0.314122	-1.06493	0.344037	0.218863			NORMALEX	1290	-0.183497	-0.988985	0.558824	0.504011
Tumour E8 vs. WT K8+ luminal MECs								Tumour E9 vs. WT K8+ luminal MECs
Positive enrichment								Positive enrichment
NAME	SIZE	ES	NES	NOM p-val	FDR q-val			NAME	SIZE	ES	NES	NOM p-val	FDR q-val
CLAUDINLOWEX	993	0.518017	2.4815	0	0			CLAUDINLOWEX	993	0.598335	2.85084	0	0
C3TAGEX	1050	0.461271	2.2154	0	0			MYCEX	898	0.490158	2.32426	0	0
HUMAN_CLAUDIN_LOW_COMBINED855	870	0.456575	2.18106	0	0			HUMAN_CLAUDIN_LOW_UNC308	1510	0.398233	1.93079	0	0
MYCEX	898	0.447487	2.13195	0	0			HUMAN_CLAUDIN_LOW_COMBINED855	870	0.407087	1.91257	0	0
HUMAN_CLAUDIN_LOW_UNC308	1510	0.413805	2.0076	0	0			P53NULL_BASALEX	707	0.393126	1.8408	0	0.000113043
HUMAN_BASAL_LIKE_COMBINED855	1323	0.394597	1.91449	0	0.000108974			HUMAN_LUM_B_COMBINED855	923	0.385645	1.82139	0	9.42029e-05
HUMAN_BASAL_LIKE_UNC308	1543	0.391094	1.90039	0	9.34066e-05			C3TAGEX	1050	0.382201	1.81287	0	8.07453e-05
P53NULL_BASALEX	707	0.397259	1.86269	0	8.17308e-05			P53NULL_LUMINALEX	654	0.361252	1.67494	0	0.000658647
P53NULL_LUMINALEX	654	0.398566	1.85321	0	7.26496e-05			HUMAN_BASAL_LIKE_COMBINED855	1323	0.334057	1.6087	0	0.0012769
HUMAN_LUM_B_COMBINED855	923	0.386668	1.84633	0	6.53846e-05			HUMAN_HER2_ENRICHED_COMBINED855	476	0.345426	1.57248	0	0.00138089
CLASS8EX	47	0.529546	1.75372	0.00172712	0.000126634			HUMAN_BASAL_LIKE_UNC308	1543	0.321604	1.55952	0	0.00131756
HUMAN_HER2_ENRICHED_COMBINED855	476	0.361363	1.65772	0	0.000662529			HUMAN_LUM_B_UNC308	873	0.287665	1.35765	0.00123762	0.00976216
HUMAN_LUM_B_UNC308	873	0.300853	1.42747	0	0.00694418			CLASS8EX	47	0.288791	0.969027	0.504409	0.579909
ERBB2_LIKEEX	550	0.286982	1.32704	0.00250627	0.0152195
WNT1_EARLYEX	792	0.247404	1.16537	0.0526316	0.0886282			Negative enrichment
WAPINT3EX	157	0.245203	1.00325	0.427338	0.483771			NAME	SIZE	ES	NES	NOM p-val	FDR q-val
CLASS3EX	48	0.203282	0.67947	0.956672	0.996002			STAT1EX	434	-0.540384	-2.58093	0	0
								CLASS14EX	347	-0.545643	-2.55108	0	0
Negative enrichment								HUMAN_NORMAL_LIKE_UNC308	728	-0.390507	-1.93584	0	0
NAME	SIZE	ES	NES	NOM p-val	FDR q-val			HUMAN_NORMAL_LIKE_COMBINED855	282	-0.407695	-1.88654	0	0
CLASS14EX	347	-0.54649	-2.63538	0	0			HUMAN_LUM_A_UNC308	975	-0.34979	-1.77558	0	0.000457143
STAT1EX	434	-0.525321	-2.60709	0	0			ERBB2_LIKEEX	550	-0.360117	-1.76618	0	0.000380952
SQUAMOUS_LIKEEX	423	-0.340701	-1.67938	0	0.00111222			SQUAMOUS_LIKEEX	423	-0.344927	-1.64872	0	0.00210068
HUMAN_LUM_A_UNC308	975	-0.311162	-1.6238	0	0.00468325			NEUEX	1164	-0.319704	-1.63907	0	0.0018381
WNT1_LATEEX	56	-0.387613	-1.45806	0.0310078	0.0172124			WNT1_LATEEX	56	-0.445707	-1.59505	0.00483092	0.00249389
NORMALEX	1290	-0.254475	-1.35752	0	0.0366891			HUMAN_LUM_A_COMBINED855	1160	-0.286039	-1.46603	0	0.0114757
HUMAN_NORMAL_LIKE_UNC308	728	-0.250002	-1.29755	0	0.0489858			PYMTEX	111	-0.358258	-1.4596	0.0150376	0.0111395
HUMAN_NORMAL_LIKE_COMBINED855	282	-0.266462	-1.27768	0.0108303	0.0523328			HUMAN_HER2_ENRICHED_UNC308	318	-0.310059	-1.4448	0	0.0111943
PYMTEX	111	-0.284518	-1.19368	0.115385	0.08336			WNT1_EARLYEX	792	-0.283626	-1.43002	0	0.0117295
NEUEX	1164	-0.219152	-1.15194	0.016129	0.114807			WAPINT3EX	157	-0.33185	-1.40946	0.00549451	0.0119185
HUMAN_LUM_A_COMBINED855	1160	-0.216172	-1.14448	0.0185185	0.110537			NORMALEX	1290	-0.227839	-1.16771	0.00549451	0.0829068
HUMAN_HER2_ENRICHED_UNC308	318	-0.223726	-1.07135	0.22179	0.211855			CLASS3EX	48	-0.165358	-0.583781	0.997487	0.998912
Tumour TB208 vs. WT K8+ luminal MECs								Tumour TB209 vs. WT K8+ luminal MECs
Positive enrichment								Positive enrichment
NAME	SIZE	ES	NES	NOM p-val	FDR q-val			NAME	SIZE	ES	NES	NOM p-val	FDR q-val
CLAUDINLOWEX	993	0.646467	3.14794	0	0			CLAUDINLOWEX	993	0.629843	3.12181	0	0
HUMAN_CLAUDIN_LOW_UNC308	1510	0.465241	2.29469	0	0			C3TAGEX	1050	0.414735	2.06683	0	0
HUMAN_CLAUDIN_LOW_COMBINED855	870	0.455997	2.18616	0	0			HUMAN_CLAUDIN_LOW_UNC308	1510	0.407799	2.05222	0	0
C3TAGEX	1050	0.415554	2.02633	0	0			MYCEX	898	0.408802	1.99879	0	0
MYCEX	898	0.392224	1.89905	0	0			HUMAN_CLAUDIN_LOW_COMBINED855	870	0.404972	1.97899	0	0
P53NULL_BASALEX	707	0.348599	1.65562	0	0.00150143			P53NULL_BASALEX	707	0.347504	1.6921	0	0.00161885
HUMAN_BASAL_LIKE_COMBINED855	1323	0.3155	1.54323	0	0.00396862			HUMAN_LUM_B_COMBINED855	923	0.330245	1.62213	0	0.00240663
HUMAN_LUM_B_COMBINED855	923	0.315046	1.53783	0	0.0036929			HUMAN_BASAL_LIKE_UNC308	1543	0.31738	1.60298	0	0.00249816
HUMAN_BASAL_LIKE_UNC308	1543	0.305389	1.52454	0	0.00425103			HUMAN_BASAL_LIKE_COMBINED855	1323	0.3123	1.56884	0	0.00303981
HUMAN_HER2_ENRICHED_COMBINED855	476	0.316734	1.46009	0	0.00625762			P53NULL_LUMINALEX	654	0.312947	1.50571	0	0.00472061
P53NULL_LUMINALEX	654	0.310598	1.45373	0	0.00595462			HUMAN_HER2_ENRICHED_COMBINED855	476	0.289653	1.36018	0	0.0136794
Negative enrichment								Negative enrichment
NAME	SIZE	ES	NES	NOM p-val	FDR q-val			NAME	SIZE	ES	NES	NOM p-val	FDR q-val
CLASS14EX	347	-0.558714	-2.40617	0	0			STAT1EX	434	-0.551272	-2.41167	0	0
STAT1EX	434	-0.531478	-2.35133	0	0			CLASS14EX	347	-0.563439	-2.41152	0	0
ERBB2_LIKEEX	550	-0.460181	-2.06224	0	0			ERBB2_LIKEEX	550	-0.504591	-2.23692	0	0
PYMTEX	111	-0.541291	-2.03959	0	0			HUMAN_NORMAL_LIKE_UNC308	728	-0.442105	-2.01141	0	0
HUMAN_LUM_A_UNC308	975	-0.434332	-2.02429	0	0			NEUEX	1164	-0.417177	-1.95531	0	0
NEUEX	1164	-0.417197	-1.96962	0	0			HUMAN_LUM_A_UNC308	975	-0.422586	-1.95485	0	0
HUMAN_NORMAL_LIKE_UNC308	728	-0.402572	-1.85711	0	0			PYMTEX	111	-0.4959	-1.89582	0	0
HUMAN_HER2_ENRICHED_UNC308	318	-0.406221	-1.745	0	0.000494195			SQUAMOUS_LIKEEX	423	-0.423133	-1.84324	0	0.000102273
HUMAN_NORMAL_LIKE_COMBINED855	282	-0.405167	-1.70771	0	0.000662195			HUMAN_HER2_ENRICHED_UNC308	318	-0.427446	-1.82401	0	9.09091e-05
WNT1_LATEEX	56	-0.509145	-1.70145	0.00194932	0.000595975			HUMAN_NORMAL_LIKE_COMBINED855	282	-0.419261	-1.75134	0	8.18182e-05
SQUAMOUS_LIKEEX	423	-0.358785	-1.57618	0	0.00241057			WNT1_LATEEX	56	-0.500212	-1.66301	0.00337838	0.000538076
WAPINT3EX	157	-0.393998	-1.54964	0.00170358	0.00260568			WAPINT3EX	157	-0.400663	-1.58918	0.00156495	0.00129184
HUMAN_LUM_A_COMBINED855	1160	-0.293363	-1.3826	0	0.011165			WNT1_EARLYEX	792	-0.336523	-1.54457	0	0.00215108
WNT1_EARLYEX	792	-0.287554	-1.32044	0.00153846	0.0181857			HUMAN_LUM_A_COMBINED855	1160	-0.295159	-1.38113	0	0.00977986
NORMALEX	1290	-0.271017	-1.28834	0	0.0229376			NORMALEX	1290	-0.286825	-1.34987	0	0.0119245
HUMAN_LUM_B_UNC308	873	-0.246941	-1.1485	0.0541796	0.0999387			HUMAN_LUM_B_UNC308	873	-0.232572	-1.07425	0.197628	0.249039
CLASS8EX	47	-0.327991	-1.0608	0.352727	0.262655			CLASS8EX	47	-0.310152	-0.998172	0.460289	0.493127
CLASS3EX	48	-0.230999	-0.753012	0.869903	0.987304			CLASS3EX	48	-0.225432	-0.746327	0.879102	0.988112
Tumour TB239-2 vs. WT K8+ luminal MECs
Positive enrichment
NAME	SIZE	ES	NES	NOM p-val	FDR q-val
CLAUDINLOWEX	993	0.63592	3.07661	0	0
HUMAN_CLAUDIN_LOW_UNC308	1510	0.461124	2.28442	0	0
HUMAN_CLAUDIN_LOW_COMBINED855	870	0.465064	2.23717	0	0
C3TAGEX	1050	0.450206	2.19394	0	0
MYCEX	898	0.397428	1.90542	0	0.000282941
HUMAN_LUM_B_COMBINED855	923	0.363938	1.7544	0	0.000458153
P53NULL_BASALEX	707	0.360654	1.71882	0	0.000392702
P53NULL_LUMINALEX	654	0.364432	1.71679	0	0.000343615
HUMAN_BASAL_LIKE_COMBINED855	1323	0.328858	1.62768	0	0.000850043
HUMAN_BASAL_LIKE_UNC308	1543	0.328097	1.62457	0	0.00083346
HUMAN_HER2_ENRICHED_COMBINED855	476	0.323154	1.50134	0	0.00312648
CLASS8EX	47	0.427153	1.4419	0.0448833	0.00535294
HUMAN_LUM_B_UNC308	873	0.233824	1.12187	0.0938511	0.117337
Negative enrichment
NAME	SIZE	ES	NES	NOM p-val	FDR q-val
CLASS14EX	347	-0.592491	-2.68361	0	0
STAT1EX	434	-0.484911	-2.2573	0	0
WNT1_LATEEX	56	-0.587801	-2.05448	0	0
HUMAN_LUM_A_UNC308	975	-0.399559	-1.96986	0	0
PYMTEX	111	-0.475861	-1.90157	0	0
HUMAN_NORMAL_LIKE_UNC308	728	-0.375116	-1.81001	0	0.000388889
ERBB2_LIKEEX	550	-0.374823	-1.7825	0	0.000333333
NEUEX	1164	-0.351769	-1.77625	0	0.000291667
SQUAMOUS_LIKEEX	423	-0.368913	-1.71221	0	0.000569024
HUMAN_NORMAL_LIKE_COMBINED855	282	-0.383106	-1.69698	0	0.000512121
HUMAN_HER2_ENRICHED_UNC308	318	-0.333448	-1.50806	0	0.00359342
WAPINT3EX	157	-0.353222	-1.45818	0	0.00450823
WNT1_EARLYEX	792	-0.263665	-1.28885	0.00248139	0.0265387
NORMALEX	1290	-0.254305	-1.27849	0	0.0274858
HUMAN_LUM_A_COMBINED855	1160	-0.252107	-1.26169	0	0.0302426
CLASS3EX	48	-0.346561	-1.16638	0.247312	0.0733166
